# Supplementary material for: Sema3a inhibits the differentiation of Raw264.7 cells to osteoclasts under 2Gy radiation by reducing inflammation
Source: PLoS One. 2018 Jul 5;13(7):e0200000. doi: 10.1371/journal.pone.0200000 (PMC6033434; doi:10.1371/journal.pone.0200000)
Supplement: S1 Table — (XLSX) [file pone.0200000.s001.xlsx]

## Sheet: Sheet1
First day
sema3a（ng/ml）	OD-1	OD-2	OD-3
0	0.459	0.471	0.48
10	0.47	0.473	0.459
50	0.476	0.467	0.473
100	0.462	0.405	0.47
Blank	0.101	0.105	0.101
Third day
sema3a（ng/ml）
0	0.686	0.605	0.637
10	0.72	0.737	0.682
50	0.723	0.752	0.742
100	0.654	0.706	0.627
Blank	0.091	0.1	0.098
Fifth day
sema3a（ng/ml）
0	1.608	1.581	1.713
10	1.619	1.513	1.65
50	1.88	1.649	1.42
100	1.262	1.171	1.141
Blank	0.085	0.104	0.082
Seventh day
sema3a（ng/ml）
0	2.493	2.67	2.351
10	2.624	2.401	2.228
50	2.265	2.599	2.508
100	1.455	1.507	1.871
Blank	0.094	0.103	0.11
