# Supplementary material for: Sema3a inhibits the differentiation of Raw264.7 cells to osteoclasts under 2Gy radiation by reducing inflammation
Source: PLoS One. 2018 Jul 5;13(7):e0200000. doi: 10.1371/journal.pone.0200000 (PMC6033434; doi:10.1371/journal.pone.0200000)
Supplement: S2 Table — (XLSX) [file pone.0200000.s002.xlsx]

## Sheet: Sheet1
Cell Number
Group	1	2	3	4
rankl	177	155	187	151
rankl+sema3a	55	32	31	48
2Gy+rankl	311	283	367	296
2Gy+rankl+sema3a	47	33	64	41
Number of nucleus
Group	1	2	3	4	5	6
rankl	48	21	43	36	39	41
rankl+sema3a	9	14	12	18	21	18
2Gy+rankl	75	104	85	81	74	83
2Gy+rankl+sema3a	21	28	37	24	18	27
