# Supplementary material for: Sema3a inhibits the differentiation of Raw264.7 cells to osteoclasts under 2Gy radiation by reducing inflammation
Source: PLoS One. 2018 Jul 5;13(7):e0200000. doi: 10.1371/journal.pone.0200000 (PMC6033434; doi:10.1371/journal.pone.0200000)
Supplement: S3 Table — (XLSX) [file pone.0200000.s003.xlsx]

## Sheet: Sheet1
group/area（um2）	1	2	3
0Gy	8137	7404	9034
0Gy+sema3a	2226	1707	2609
2Gy	18464	19474	20903
2Gy+sema3a	2029	3045	2803
