# Supplementary material for: Sema3a inhibits the differentiation of Raw264.7 cells to osteoclasts under 2Gy radiation by reducing inflammation
Source: PLoS One. 2018 Jul 5;13(7):e0200000. doi: 10.1371/journal.pone.0200000 (PMC6033434; doi:10.1371/journal.pone.0200000)
Supplement: S4 Table — (XLSX) [file pone.0200000.s004.xlsx]

## Sheet: Sheet1
Group	1	2	3	4	5	6
0Gy	1431	1310	1543	1661	1081	1691
0Gy+sema3a	1131	1041	1337	1366	932	1513
2Gy	567	734	627	501	558	878
2Gy+sema3a	317	309	210	158	441	192
