# Supplementary material for: Sema3a inhibits the differentiation of Raw264.7 cells to osteoclasts under 2Gy radiation by reducing inflammation
Source: PLoS One. 2018 Jul 5;13(7):e0200000. doi: 10.1371/journal.pone.0200000 (PMC6033434; doi:10.1371/journal.pone.0200000)
Supplement: S5 Table — (XLSX) [file pone.0200000.s005.xlsx]

## Sheet: Sheet1
Ggroup/％	1（Q2+Q3）	2（Q2+Q3）	3（Q2+Q3）
0Gy	1.58	1.86	2.19
0Gy+sema3a	4.91	5.21	4.88
2Gy	10.53	12.46	9.78
2Gy+sema3a	18.94	22.46	23.84
