# Supplementary material for: Sema3a inhibits the differentiation of Raw264.7 cells to osteoclasts under 2Gy radiation by reducing inflammation
Source: PLoS One. 2018 Jul 5;13(7):e0200000. doi: 10.1371/journal.pone.0200000 (PMC6033434; doi:10.1371/journal.pone.0200000)
Supplement: S6 Table — (XLSX) [file pone.0200000.s006.xlsx]

## Sheet: Sheet1
	2H						8H
Group/OD	1	2	3	4	5		1	2	3	4	5
0Gy	1.41	1.57	1.65	1.43	1.61		1.52	1.45	1.58	1.46	1.59
0Gy+Sema3a	1.48	1.5	1.55	1.51	1.49		1.49	1.63	1.6	1.39	1.46
2Gy	3.37	3.09	3.91	3.78	3.47		2.91	3.18	3.15	2.86	3.54
2Gy+sema3a	3.55	3.79	3.49	3.58	3.66		2.59	3.37	2.79	2.84	2.4
Blank	0.014	0.015	0.016	0.015	0.016		0.015	0.015	0.018	0.013	0.013
