# Supplementary material for: Sema3a inhibits the differentiation of Raw264.7 cells to osteoclasts under 2Gy radiation by reducing inflammation
Source: PLoS One. 2018 Jul 5;13(7):e0200000. doi: 10.1371/journal.pone.0200000 (PMC6033434; doi:10.1371/journal.pone.0200000)
Supplement: S7 Table — (XLSX) [file pone.0200000.s007.xlsx]

## Sheet: NFAT
		sample	gapdh Ct	NFAT	△Ct	mean of △Ct	△△Ct	2-△△Ct	mean	标准差
0Gy	3d	1	13.38	27.71	14.33		0.05	0.965936
		2	13.35	27.41	14.06	14.28	-0.22	1.16473	1.0065	0.116228
		3	13.33	27.78	14.45		0.17	0.888843
0Gy+sema3a		1	14.05	28.96	14.91		0.63	0.646176
		2	14.14	28.83	14.69		0.41	0.752623	0.700341	0.0532484
		3	14.1	28.89	14.79		0.51	0.702222
2Gy		1	14.48	27.47	12.99		-1.29	2.44528
		2	14.87	27.65	12.78		-1.5	2.82843	2.5237	0.223772
		3	14.41	27.49	13.08		-1.2	2.2974
2Gy+sema3a		1	14.36	28.17	13.81		-0.47	1.38511
		2	14.6	28.11	13.51		-0.77	1.70527	1.42379	0.215776
		3	14.23	28.27	14.04		-0.24	1.18099
0Gy	7d	1	13.66	28.72	15.06		0.78	0.582367
		2	14.2	28.83	14.63		0.35	0.784584	0.610082	0.132622
		3	13.48	28.87	15.39		1.11	0.463294
0Gy+sema3a		1	13.68	28.68	15		0.72	0.607097
		2	13.23	28.75	15.52		1.24	0.423373	0.528418	0.0772877
		3	13.5	28.63	15.13		0.85	0.554785
2Gy		1	13.66	27.73	14.07		-0.21	1.15669
		2	13.68	27.75	14.07		-0.21	1.15669	1.2202	0.089824
		3	13.98	27.83	13.85		-0.43	1.34723
2Gy+sema3a		1	13.62	27.97	14.35		0.07	0.952638
		2	13.62	27.94	14.32		0.04	0.972655	0.963743	0.00831774
		3	13.82	28.15	14.33		0.05	0.965936

## Sheet: CTSK
		sample	gapdh Ct	CTSK	△Ct	mean of △Ct	△△Ct	2-△△Ct	mean	标准差
0Gy	3d	1	13.38	25.68	12.3		-0.05	1.03526
		2	13.35	25.71	12.36	12.35	0.01	0.993092	1.00034	0.0260687
		3	13.33	25.72	12.39		0.04	0.972655
0Gy+sema3a		1	14.05	27.04	12.99		0.64	0.641713
		2	14.14	27.06	12.92		0.57	0.673617	0.661431	0.0172342
		3	14.1	27.03	12.93		0.58	0.668964
2Gy		1	14.48	25.31	10.83		-1.52	2.86791
		2	14.87	25.32	10.45		-1.9	3.73213	3.14282	0.417016
		3	14.41	25.26	10.85		-1.5	2.82843
2Gy+sema3a		1	14.36	25.73	11.37		-0.98	1.97247
		2	14.6	25.81	11.21		-1.14	2.20381	1.93736	0.233212
		3	14.23	25.87	11.64		-0.71	1.6358
0Gy	7d	1	13.66	25.33	11.67		-0.68	1.60214
		2	14.2	25.48	11.28		-1.07	2.09943	1.69237	0.302337
		3	13.48	25.37	11.89		-0.46	1.37554
0Gy+sema3a		1	13.68	26.03	12.35		0	1
		2	13.23	26.01	12.78		0.43	0.742262	0.861053	0.106182
		3	13.5	26.1	12.6		0.25	0.840896
2Gy		1	13.66	24.04	10.38		-1.97	3.91768
		2	13.68	24.09	10.41		-1.94	3.83706	4.29615	0.593156
		3	13.98	23.97	9.99		-2.36	5.1337
2Gy+sema3a		1	13.62	25.02	11.4		-0.95	1.93187
		2	13.62	25.01	11.39		-0.96	1.94531	2.01188	0.103791
		3	13.82	25.06	11.24		-1.11	2.15846

## Sheet: Trap
		sample	gapdh Ct	Trap	△Ct	mean of △Ct	△△Ct	2-△△Ct	mean	标准差
0Gy	3d	1	13.38	27.29	13.91		-0.02	1.01396
		2	13.35	27.28	13.93	13.93	0	1	1.00006	0.0113195
		3	13.33	27.28	13.95		0.02	0.986233
0Gy+sema3a		1	14.05	28.15	14.1		0.17	0.888843
		2	14.14	28.08	13.94		0.01	0.993092	0.949291	0.0540816
		3	14.1	28.08	13.98		0.05	0.965936
2Gy		1	14.48	26.26	11.78		-2.15	4.43828
		2	14.87	26.31	11.44		-2.49	5.61778	4.74197	0.628908
		3	14.41	26.28	11.87		-2.06	4.16986
2Gy+sema3a		1	14.36	27.11	12.75		-1.18	2.26577
		2	14.6	27.34	12.74		-1.19	2.28153	1.95256	0.454128
		3	14.23	27.77	13.54		-0.39	1.31039
0Gy	7d	1	13.66	26.85	13.19		-0.74	1.67018
		2	14.2	26.77	12.57		-1.36	2.56685	1.86769	0.509736
		3	13.48	26.96	13.48		-0.45	1.36604
0Gy+sema3a		1	13.68	26.86	13.18		-0.75	1.68179
		2	13.23	26.47	13.24		-0.69	1.61328	1.79817	0.214854
		3	13.5	26.36	12.86		-1.07	2.09943
2Gy		1	13.66	24.66	11		-2.93	7.6211
		2	13.68	24.45	10.77		-3.16	8.9383	8.49923	0.620931
		3	13.98	24.75	10.77		-3.16	8.9383
2Gy+sema3a		1	13.62	26.11	12.49		-1.44	2.71321
		2	13.62	26.02	12.4		-1.53	2.88786	2.96514	0.243468
		3	13.82	26.03	12.21		-1.72	3.29436

## Sheet: Rankl
		sample	gapdh Ct	Rankl	△Ct	mean of △Ct	△△Ct	2-△△Ct	mean	标准差
0Gy	3d	1	13.38	25.45	12.07		-0.13	1.09429
		2	13.35	25.49	12.14	12.2	-0.06	1.04247	1.00446	0.0928462
		3	13.33	25.72	12.39		0.19	0.876606
0Gy+sema3a		1	14.05	27.23	13.18		0.98	0.50698
		2	14.14	27.24	13.1		0.9	0.535887	0.505298	0.0314627
		3	14.1	27.38	13.28		1.08	0.473029
2Gy		1	14.48	24.27	9.79		-2.41	5.31474
		2	14.87	24.25	9.38		-2.82	7.06162	5.90936	0.814914
		3	14.41	24.19	9.78		-2.42	5.35171
2Gy+sema3a		1	14.36	25.21	10.85		-1.35	2.54912
		2	14.6	25.3	10.7		-1.5	2.82843	2.53223	0.249027
		3	14.23	25.28	11.05		-1.15	2.21914
0Gy	7d	1	13.66	25.38	11.72		-0.48	1.39474
		2	14.2	25.73	11.53		-0.67	1.59107	1.34036	0.230143
		3	13.48	25.63	12.15		-0.05	1.03526
0Gy+sema3a		1	13.68	26.84	13.16		0.96	0.514057
		2	13.23	26.88	13.65		1.45	0.366021	0.435465	0.0607804
		3	13.5	26.93	13.43		1.23	0.426317
2Gy		1	13.66	24.45	10.79		-1.41	2.65737
		2	13.68	24.84	11.16		-1.04	2.05623	2.58168	0.401708
		3	13.98	24.58	10.6		-1.6	3.03143
2Gy+sema3a		1	13.62	25.24	11.62		-0.58	1.49485
		2	13.62	25.65	12.03		-0.17	1.12506	1.33182	0.1541
		3	13.82	25.56	11.74		-0.46	1.37554

## Sheet: OPG
		sample	gapdh Ct	OPG	△Ct	mean of △Ct	△△Ct	2-△△Ct	mean	标准差
0Gy	3d	1	13.38	25.68	12.3		-0.0433333	1.03049
		2	13.35	25.83	12.48	12.3433	0.136667	0.909618	1.00231	0.0672039
		3	13.33	25.58	12.25		-0.0933333	1.06683
0Gy+sema3a		1	14.05	26.54	12.49		0.146667	0.903335
		2	14.14	26.58	12.44		0.0966667	0.935191	0.93781	0.0358566
		3	14.1	26.48	12.38		0.0366667	0.974905
2Gy		1	14.48	26.23	11.75		-0.593333	1.50873
		2	14.87	26.16	11.29		-1.05333	2.07532	1.61176	0.344235
		3	14.41	26.43	12.02		-0.323333	1.25122
2Gy+sema3a		1	14.36	25.57	11.21		-1.13333	2.19365
		2	14.6	25.34	10.74		-1.60333	3.03845	2.40762	0.453681
		3	14.23	25.58	11.35		-0.993333	1.99078
0Gy	7d	1	13.66	25.44	11.78		-0.563333	1.47768
		2	14.2	25.47	11.27		-1.07333	2.10429	1.54714	0.429367
		3	13.48	25.74	12.26		-0.0833333	1.05946
0Gy+sema3a		1	13.68	27.03	13.35		1.00667	0.497695
		2	13.23	26.82	13.59		1.24667	0.421421	0.449797	0.0340612
		3	13.5	27.06	13.56		1.21667	0.430276
2Gy		1	13.66	25.91	12.25		-0.0933333	1.06683
		2	13.68	25.87	12.19		-0.153333	1.11214	1.16413	0.107174
		3	13.98	25.93	11.95		-0.393333	1.31342
2Gy+sema3a		1	13.62	25.65	12.03		-0.313333	1.24258
		2	13.62	25.69	12.07		-0.273333	1.2086	1.31304	0.124458
		3	13.82	25.59	11.77		-0.573333	1.48796

## Sheet: P53
		sample	gapdh Ct	P53	△Ct	mean of △Ct	△△Ct	2-△△Ct	mean	标准差
0Gy	3d	1	13.38	27.47	14.09		-0.03	1.02101
		2	13.35	27.48	14.13	14.12	0.01	0.993092	1.00011	0.0150413
		3	13.33	27.47	14.14		0.02	0.986233
0Gy+sema3a		1	14.05	27.59	13.54		-0.58	1.49485
		2	14.14	27.61	13.47		-0.65	1.56917	1.52658	0.0383315
		3	14.1	27.62	13.52		-0.6	1.51572
2Gy		1	14.48	27.28	12.8		-1.32	2.49666
		2	14.87	27.27	12.4		-1.72	3.29436	2.71223	0.41622
		3	14.41	27.3	12.89		-1.23	2.34567
2Gy+sema3a		1	14.36	27.73	13.37		-0.75	1.68179
		2	14.6	27.85	13.25		-0.87	1.82766	1.6681	0.136215
		3	14.23	27.77	13.54		-0.58	1.49485
0Gy	7d	1	13.66	27.53	13.87		-0.25	1.18921
		2	14.2	27.63	13.43		-0.69	1.61328	1.26519	0.25883
		3	13.48	27.61	14.13		0.01	0.993092
0Gy+sema3a		1	13.68	27.47	13.79		-0.33	1.25701
		2	13.23	26.38	13.15		-0.97	1.95884	1.45221	0.361375
		3	13.5	27.43	13.93		-0.19	1.14076
2Gy		1	13.66	26.98	13.32		-0.8	1.7411
		2	13.68	26.93	13.25		-0.87	1.82766	1.91912	0.193794
		3	13.98	26.97	12.99		-1.13	2.18859
2Gy+sema3a		1	13.62	27.24	13.62		-0.5	1.41421
		2	13.62	27.26	13.64		-0.48	1.39474	1.47782	0.104025
		3	13.82	27.24	13.42		-0.7	1.6245

## Sheet: TNFa
		sample	gapdh Ct	TNFa	△Ct	mean of △Ct	△△Ct	2-△△Ct	mean	标准差
0Gy	3d	1	13.38	28.14	14.76		-0.0533333	1.03766
		2	13.35	28.15	14.8	14.8133	-0.0133333	1.00928	1.0006	0.0343641
		3	13.33	28.21	14.88		0.0666667	0.954842
0Gy+sema3a		1	14.05	29.06	15.01		0.196667	0.872564
		2	14.14	29.03	14.89		0.0766667	0.948246	0.941041	0.0651738
		3	14.1	28.91	14.81		-0.00333333	1.00231
2Gy		1	14.48	27.41	12.93		-1.88333	3.68926
		2	14.87	27.34	12.47		-2.34333	5.07474	4.1092	0.684664
		3	14.41	27.39	12.98		-1.83333	3.56359
2Gy+sema3a		1	14.36	27.86	13.5		-1.31333	2.48515
		2	14.6	27.73	13.13		-1.68333	3.21169	2.63016	0.428076
		3	14.23	27.91	13.68		-1.13333	2.19365
0Gy	7d	1	13.66	28.6	14.94		0.126667	0.915945
		2	14.2	28.71	14.51		-0.303333	1.23399	0.989911	0.176999
		3	13.48	28.58	15.1		0.286667	0.819794
0Gy+sema3a		1	13.68	28.21	14.53		-0.283333	1.217
		2	13.23	28.18	14.95		0.136667	0.909618	1.04298	0.128742
		3	13.5	28.31	14.81		-0.00333333	1.00231
2Gy		1	13.66	27.38	13.72		-1.09333	2.13366
		2	13.68	27.31	13.63		-1.18333	2.27101	2.42641	0.321804
		3	13.98	27.27	13.29		-1.52333	2.87454
2Gy+sema3a		1	13.62	27.64	14.02		-0.793333	1.73307
		2	13.62	27.52	13.9		-0.913333	1.88339	1.80771	0.0613715
		3	13.82	27.78	13.96		-0.853333	1.80667

## Sheet: IL-1
		sample	gapdh Ct	IL-1	△Ct	mean of △Ct	△△Ct	2-△△Ct	mean	标准差
0Gy	3d	1	13.38	28.84	15.46		-0.0633333	1.04488
		2	13.35	28.86	15.51	15.5233	-0.0133333	1.00928	1.0008	0.0399028
		3	13.33	28.93	15.6		0.0766667	0.948246
0Gy+sema3a		1	14.05	29.05	15		-0.523333	1.43727
		2	14.14	29.01	14.87		-0.653333	1.5728	1.47259	0.0880356
		3	14.1	29.13	15.03		-0.493333	1.40769
2Gy		1	14.48	28.63	14.15		-1.37333	2.59068
		2	14.87	28.65	13.78		-1.74333	3.34808	2.77975	0.409298
		3	14.41	28.67	14.26		-1.26333	2.4005
2Gy+sema3a		1	14.36	28.74	14.38		-1.14333	2.20891
		2	14.6	28.83	14.23		-1.29333	2.45094	2.22614	0.176933
		3	14.23	28.74	14.51		-1.01333	2.01857
0Gy	7d	1	13.66	28.71	15.05		-0.473333	1.38831
		2	14.2	28.89	14.69		-0.833333	1.7818	1.46519	0.233536
		3	13.48	28.71	15.23		-0.293333	1.22547
0Gy+sema3a		1	13.68	28.46	14.78		-0.743333	1.67404
		2	13.23	28.48	15.25		-0.273333	1.2086	1.43666	0.19013
		3	13.5	28.51	15.01		-0.513333	1.42734
2Gy		1	13.66	28.28	14.62		-0.903333	1.87038
		2	13.68	28.13	14.45		-1.07333	2.10429	2.11404	0.203044
		3	13.98	28.26	14.28		-1.24333	2.36745
2Gy+sema3a		1	13.62	28.71	15.09		-0.433333	1.35035
		2	13.62	28.64	15.02		-0.503333	1.41748	1.47677	0.134143
		3	13.82	28.61	14.79		-0.733333	1.66248

## Sheet: IL-6
		sample	gapdh Ct	IL-6	△Ct	mean of △Ct	△△Ct	2-△△Ct	mean	标准差
0Gy	3d	1	13.38	26.38	13		-0.0366667	1.02574
		2	13.35	26.41	13.06	13.0367	0.0233333	0.983957	1.00017	0.0182988
		3	13.33	26.38	13.05		0.0133333	0.990801
0Gy+sema3a		1	14.05	27.14	13.09		0.0533333	0.963707
		2	14.14	27.07	12.93		-0.106667	1.07674	1.02444	0.0569854
		3	14.1	27.09	12.99		-0.0466667	1.03288
2Gy		1	14.48	26.72	12.24		-0.796667	1.73708
		2	14.87	26.67	11.8		-1.23667	2.35653	1.98944	0.265585
		3	14.41	26.54	12.13		-0.906667	1.87471
2Gy+sema3a		1	14.36	27.14	12.78		-0.256667	1.19472
		2	14.6	27.23	12.63		-0.406667	1.32562	1.17966	0.125769
		3	14.23	27.24	13.01		-0.0266667	1.01866
0Gy	7d	1	13.66	26.51	12.85		-0.186667	1.13813
		2	14.2	26.43	12.23		-0.806667	1.74917	1.31153	0.311669
		3	13.48	26.45	12.97		-0.0666667	1.04729
0Gy+sema3a		1	13.68	26.19	12.51		-0.526667	1.4406
		2	13.23	26.22	12.99		-0.0466667	1.03288	1.23393	0.166499
		3	13.5	26.24	12.74		-0.296667	1.2283
2Gy		1	13.66	25.11	11.45		-1.58667	3.00355
		2	13.68	25.24	11.56		-1.47667	2.78305	3.08692	0.288241
		3	13.98	25.22	11.24		-1.79667	3.47417
2Gy+sema3a		1	13.62	26.13	12.51		-0.526667	1.4406
		2	13.62	26.18	12.56		-0.476667	1.39152	1.5271	0.1583
		3	13.82	26.05	12.23		-0.806667	1.74917
